# Supplementary material for: Distinct Merkel Cell Polyomavirus Molecular Features in Tumour and Non Tumour Specimens from Patients with Merkel Cell Carcinoma
Source: PLoS Pathog. 2010 Aug 26;6(8):e1001076. doi: 10.1371/journal.ppat.1001076 (PMC2928786; doi:10.1371/journal.ppat.1001076)
Supplement: Table S1 — Primers and probes used for PCR, DIPS-PCR and sequencing. (0.03 MB XLS) [file ppat.1001076.s001.xls]

## Sheet: Feuil1
Experiment	Primer/Probe name	Primer/Probe sequence	Target
MCPyV Quantification	QLT2s	5'-CCAgTCCAgAggACCCgATA-3'	MCPyV (LT)
	QLT2as	5'-TCTCCTCTCTgCTACTggATCCA-3'	MCPyV (LT)
	QLT3	5'-CCCgAACACCATgAggAACCCACC-3'	MCPyV (LT)
	HAPBF	5'-TgAAggTggAggACATCCCTCTA-3'	HAPB gene
	HAPBR	5'-CTggAATTggCATTTCTggTAA-3'	HAPB gene
	HAPBP	5'-VIC-CgAgAATCACCCTgCCAgACTTCCgT-TAMRA-3'	HAPB gene
Analysis of MCPyV integration	MCV_5f_a.2	5'-GCCT CGTCATCTCA GTTTACAGAT-3'	MCPyV (LT)
	MCV_5f_b.2	5'-CGAAGCTCTGCAAGCTCTGCT-3'	MCPyV (LT)
	MCV_6f_a2	5'-GTGAATATGAGCTAGACGACCACTT -3'	MCPyV (LT)
	MCV_6f_b.2	5'-AGTGTGAAAA CAGATCTCGC CT-3'	MCPyV (LT)
	MCV_7f_a.2	5'-GGCCTTGAATATAAACTGTCCATC-3'	MCPyV (LT)
	MCV_7f_b.2	5'-AT CTGCAACCAG GGCAAGGAAT-3'	MCPyV (LT)
	MCV_8f_a.2	5'-CTGGAAGCAAATTTTACAGAGTGA-3'	MCPyV (LT)
	MCV_8f_b.2	5'-AATGTAGAAGCTGGTCAGGACCCT-3'	MCPyV (LT)
	AP1	5'-ggC CAT CAg TCA gCA gTC gTA g-3'	DIPS adaptator
	AS Taq 1	5'-CgCAACgTgTAAgTCTg-NH2-3'	DIPS adaptator
	AL1	5'-ggg CCA TCA gTC AgC AgT CgT AgC Cgg ATC CAg ACT TAC ACg TTg-3'	DIPS adaptator
BKV and JCV PCR	QBKF	5'-TgT AAA gCT gAY AgC CTg TATg-3'	BKV (LT)
	QBKR	5'-CAg gCg RAT CTT AAA ATA TCT TgC-3'	BKV (LT)
	QBKP	5'-FAM-CTg TTT ACT AAC AgC TCT gg-TAMRA-3'	BKV (LT)
	QJCF	5'-CTT TTT Agg Tgg ggT AgA gTg TTg-3'	JCV (LT)
	QJCR	5'-TCC Tgg Tgg AAT ACA TTT AAT gAg AAg-3'	JCV (LT)
	QJCP	5'-FAM-CAT ggC AAA ACA ggT CT-TAMRA-3'	JCV (LT)
LT Sequencing	AgTEx2_1s	5'-TACTGCTTACTGCATCTGCACC-3'	MCPyV (LT)
	AgTEx2_1as	5'-GGCGAGCTTCTTGAGGAG-3'	MCPyV (LT)
	AgTEx2_2s	5'-GCGATGAATCACTTTCCTCC-3'	MCPyV (LT)
	AgTEx2_2as	5'-CCAATTACAGCTGGCCTCTT-3'	MCPyV (LT)
	AgTEx2_3s	5'-CCCCTTACAAATTACTGCAAGAG-3'	MCPyV (LT)
	AgTEx2_3as	5'-GATGGACAGTTTATATTCAAGGCC-3'	MCPyV (LT)
	AgTEx2_4s	5'-GCTTTGCTGCAGCCTTAATAG-3'	MCPyV (LT)
	AgTEx2_4as	5'-CAAACACAGGAAATATGAAGCAG-3'	MCPyV (LT)
PCR detection of integrated and non integrated MCPyV	MCC2Js	5'-CTAGAAATTCTTCCAGAACGGATG-3'	Viral junction-MCC patient 2
	MCC2JVas	5'-TGGCTAAGATAATCAGAAAGATCAATAG-3'	Viral junction-MCC patient 2
	MCC2JHas	5'-CACTGACAACTAAAATTCAAGTTTGC-3'	Viral junction-MCC patient 2
	MCC3Js	5'-AATAGCCTAAATAAAGATCTGCAACCAG-3'	Viral junction-MCC patient 3
	MCC3JVas	5'-CCATGTTCTGATCCAGGGAATCT-3'	Viral junction-MCC patient 3
	MCC3JHas	5'-GGGCAATGGGTTTTTAGGTAACC-3'	Viral junction-MCC patient 3
	MCC16Js	5'-GTGTTTGGCTTTCTTTTTGAGAGG-3'	Viral junction-MCC patient 13
	MCC16JVas	5'-CTTCAGCAACTTAATGCCAAAAGTG-3'	Viral junction-MCC patient 13
	MCC16JHas	5'-ATGTCCATCCCTCCATCATTCC-3'	Viral junction-MCC patient 13
	MCC20JJs	5'-AGATTCCCTGGATCAGAACATGG-3'	Viral junction-MCC patient 17
	MCC20JVas	5'-CCTGACCAGCTTCTACATTTTCTATCAC-3'	Viral junction-MCC patient 17
	MCC20JHas	5'-GACAAAGTCGAAATGGCTGGC-3'	Viral junction-MCC patient 17
	MCC29Js	5'-GAAGGCCTTGAATATAAACTGTCC-3'	Viral junction-MCC patient 29
	MCC29JVas	5'-CTTATTTCCATGTTCTGATCCAGG-3'	Viral junction-MCC patient 29
	MCC29JHas	5'-CTTACCTTTTAATTGGGGAGATAGATC-3'	Viral junction-MCC patient 29
