# Supplementary material for: Distinct Merkel Cell Polyomavirus Molecular Features in Tumour and Non Tumour Specimens from Patients with Merkel Cell Carcinoma
Source: PLoS Pathog. 2010 Aug 26;6(8):e1001076. doi: 10.1371/journal.ppat.1001076 (PMC2928786; doi:10.1371/journal.ppat.1001076)
Supplement: Table S2 — Non MCC cancer data of MCC patients. FFPE samples were tested for MCPyV DNA. Case number as in Table 1. BCC, basal cell carcinoma; SCC, squamous cell carcinoma. NA, non available. (0.02 MB XLS) [file ppat.1001076.s002.xls]

## Sheet: Feuil1
Case	Other cancer in history
	Non MCC skin cancer		Non skin cancer
	Type	MCPyV DNA	Type	MCPyV DNA
2	BCC (2)	+	Bladder	NA
			Colon	-
6	BCC	-	Bladder	NA
9	BCC, SCC	NA	Bladder, Lung, Thyroid	NA
10			Colon	NA
15			Breast	NA
16	BCC	NA
17			Uterus	NA
19	BCC	-
20			Stomach	-
23	BCC	-
	SCC	NA
29	BCC	NA	Colon	NA
30	SCC	NA
31	BCC	NA	Leukemia	NA
